# Supplementary material for: Looking for trees in the forest: summary tree from posterior samples
Source: BMC Evol Biol. 2013 Oct 4;13:221. doi: 10.1186/1471-2148-13-221 (PMC3853548; doi:10.1186/1471-2148-13-221)
Supplement: Additional file 2 — Posterior summary rank graphs. Method rank graphs for each error measure. [file 1471-2148-13-221-S2.GZ]

Archive with 51 entries (48 files):
- posteriorSummaryRankGraphs
- posteriorSummaryRankGraphs/partial
- posteriorSummaryRankGraphs/partial/closer2truthhs.png
- posteriorSummaryRankGraphs/partial/closer2truthbs1V.png
- posteriorSummaryRankGraphs/partial/betterLLmodelV.png
- posteriorSummaryRankGraphs/partial/betterLLtreeV.png
- posteriorSummaryRankGraphs/partial/betterTimesRoot.png
- posteriorSummaryRankGraphs/partial/betterLLtree.png
- posteriorSummaryRankGraphs/partial/betterCladeMisses.png
- posteriorSummaryRankGraphs/partial/closer2truthbs2.png
- posteriorSummaryRankGraphs/partial/betterCladeCallsV.png
- posteriorSummaryRankGraphs/partial/closer2truthras.png
- posteriorSummaryRankGraphs/partial/betterTimesCA.png
- posteriorSummaryRankGraphs/partial/betterTimesDivergenceV.png
- posteriorSummaryRankGraphs/partial/betterTimesDivergence.png
- posteriorSummaryRankGraphs/partial/betterCladeMissesV.png
- posteriorSummaryRankGraphs/partial/betterLLmodel.png
- posteriorSummaryRankGraphs/partial/closer2truthrasV.png
- posteriorSummaryRankGraphs/partial/betterLLcoalV.png
- posteriorSummaryRankGraphs/partial/closer2truthbs2V.png
- posteriorSummaryRankGraphs/partial/betterLLcoal.png
- posteriorSummaryRankGraphs/partial/betterTimesRootV.png
- posteriorSummaryRankGraphs/partial/closer2truthhsV.png
- posteriorSummaryRankGraphs/partial/betterTimesCAV.png
- posteriorSummaryRankGraphs/partial/closer2truthbs1.png
- posteriorSummaryRankGraphs/partial/betterCladeCalls.png
- posteriorSummaryRankGraphs/full
- posteriorSummaryRankGraphs/full/closer2truthhs.png
- posteriorSummaryRankGraphs/full/closer2truthbs1V.png
- posteriorSummaryRankGraphs/full/betterLLmodelV.png
- posteriorSummaryRankGraphs/full/betterLLtreeV.png
- posteriorSummaryRankGraphs/full/betterTimesRoot.png
- posteriorSummaryRankGraphs/full/betterLLtree.png
- posteriorSummaryRankGraphs/full/betterCladeMisses.png
- posteriorSummaryRankGraphs/full/closer2truthbs2.png
- posteriorSummaryRankGraphs/full/betterCladeCallsV.png
- posteriorSummaryRankGraphs/full/closer2truthras.png
- posteriorSummaryRankGraphs/full/betterTimesCA.png
- posteriorSummaryRankGraphs/full/betterTimesDivergenceV.png
- posteriorSummaryRankGraphs/full/betterTimesDivergence.png
- posteriorSummaryRankGraphs/full/betterCladeMissesV.png
- posteriorSummaryRankGraphs/full/betterLLmodel.png
- posteriorSummaryRankGraphs/full/closer2truthrasV.png
- posteriorSummaryRankGraphs/full/betterLLcoalV.png
- posteriorSummaryRankGraphs/full/closer2truthbs2V.png
- posteriorSummaryRankGraphs/full/betterLLcoal.png
- posteriorSummaryRankGraphs/full/betterTimesRootV.png
- posteriorSummaryRankGraphs/full/closer2truthhsV.png
- posteriorSummaryRankGraphs/full/betterTimesCAV.png
- posteriorSummaryRankGraphs/full/closer2truthbs1.png
- posteriorSummaryRankGraphs/full/betterCladeCalls.png
